# Supplementary material for: Secondary Genetic Events and Their Relationship to TP53 Mutation in Mantle Cell Lymphoma: A Sub-Study from the FIL_MANTLE-FIRST BIO on Behalf of Fondazione Italiana Linfomi (FIL)
Source: Cancers (Basel). 2025 Dec 17;17(24):4027. doi: 10.3390/cancers17244027 (PMC12731303; doi:10.3390/cancers17244027)
Supplement: Supplementary file 1 [file cancers-17-04027-s001.zip]

Archive with 1 entries (1 files):
- cancers-4028565-supplementary.pdf
